# Supplementary material for: Prebiotic Supplementation during Lactation Affects Microbial Colonization in Postnatal-Growth-Restricted Mice
Source: Nutrients. 2023 Jun 16;15(12):2771. doi: 10.3390/nu15122771 (PMC10300902; doi:10.3390/nu15122771)
Supplement: Supplementary file 1 [file nutrients-15-02771-s001.zip]

Archive with 1 entries (1 files):
- nutrients-2400392-supplementary.pdf
